# Supplementary material for: Effects of Platycodon grandiflorum on Gut Microbiome and Immune System of Immunosuppressed Mouse
Source: Metabolites. 2021 Nov 29;11(12):817. doi: 10.3390/metabo11120817 (PMC8707369; doi:10.3390/metabo11120817)
Supplement: Supplementary file 1 [file metabolites-11-00817-s001.zip]

Archive with 1 entries (1 files):
- metabolites-1485124-supplementary.pdf
